# Supplementary material for: Psychological health outcomes of traditional Chinese exercises in older adults: a meta-analysis of randomized controlled trials
Source: PeerJ. 2026 Feb 11;14:e20773. doi: 10.7717/peerj.20773 (PMC12906261; doi:10.7717/peerj.20773)
Supplement: Supplemental Information 3 [file peerj-14-20773-s003.xlsx]

## Sheet: Depression
Study	TCEs group			Control group
	Mean	SD	Sample size (n)	Mean	SD	Sample size (n)
Carcelén-Fraile et al. (2022)	7.7	3.23	57	10.07	3.16	60
Chan et al. (2017)	-80.7	15.3	24	-84.7	8.1	22
Chen et al. (2024)-1	9.16	3.55	158	10.42	4.15	160
Chen et al. (2024)-2	9.16	3.55	158	9.27	3.71	154
Cheng et al. (2012)-1	7.75	2.83	12	9.17	2.76	12
Cheng et al. (2012)-2	7.75	2.83	12	5.17	4.57	12
Chou et al. (2004)	15.3	9.8	7	39.1	9.7	7
Ge et al. (2021)	3.84	3.6	32	9.97	6.8	33
He et al. (2024a)	2.46	4.63	13	9.67	7.95	13
He et al. (2024b)	6.73	6.57	38	8.18	6.45	38
Hsu et al. (2016)	3.76	3.65	30	7.76	5.15	30
Huang et al. (2019)	2.44	1.04	36	5.37	1.89	38
Huang et al. (2025)	6.83	2.81	120	7.92	4.15	120
Irwin et al. (2014)-1	5.8	3.3	48	8.4	7.5	25
Irwin et al. (2014)-2	5.8	3.3	48	4.8	3	50
Jing et al. (2018)	5.74	2.34	39	5.65	1.61	40
Kerkez et al. (2024)	4.84	1.72	58	7.71	2.19	56
Kilpatrick et al. (2022)	9.7	6.6	21	12.9	7.3	19
Krause-Sorio et al. (2024)	8.5	5.9	26	9.9	4.5	23
Lam et al. (2012)	0.12	0.5	92	0.16	0.6	169
Lee et al. (2019)	6.64	3.52	14	11.31	2.8	16
Liang et al. (2020)-1	8.8	8.4	15	6.2	4.8	16
Liang et al. (2020)-2	8.8	8.4	15	9.4	8.8	14
Liu et al. (2018)	4.7	3.9	30	12.4	3.38	30
Luo et al. (2023)	47.35	5.78	116	52.08	4.18	110
Ma et al. (2018)	7.45	5.04	55	9.16	4.42	58
Martínez et al. (2014)	1.2	1.5	29	1.8	1.9	25
Moon et al. (2020)	3	2.8	8	2	2.8	9
Noradechanunt et al. (2017)-1	4.8	2.5	9	5.2	5.6	11
Noradechanunt et al. (2017)-2	4.8	2.5	9	5.9	5.7	13
Qiu et al. (2024)	14.98	3.37	100	23.6	2.8	100
Redwine et al. (2020)-1	6.1	5	18	7	6	18
Redwine et al. (2020)-2	6.1	5	18	8.6	6	15
Roswiyani et al. (2019)-1	7.84	6.9	67	10.92	11.1	65
Roswiyani et al. (2019)-2	7.84	6.9	67	8.17	7.83	63
Solianik et al. (2021)	3	2.4	15	4.4	4	15
Taylor-Piliae et al. (2014)-1	14	9.6	53	13.6	10.2	48
Taylor-Piliae et al. (2014)-2	14	9.6	53	11.4	9.6	44
Tsang et al. (2003)	6.13	4.14	24	5.16	4.14	26
Tsang et al. (2006)	3.19	2.12	48	6.15	1.46	34
Tsang et al. (2013)	7.52	4.18	21	10.29	3.65	17
Wang et al. (2010)	0.73	0.8	16	1.17	1.53	13

## Sheet: Anxiety
Study	TCEs group			Control group
	Mean	SD	Sample size (n)	Mean	SD	Sample size (n)
Carcelén-Fraile et al. (2022)	5.68	3.53	57	8.83	4.83	60
Chan et al. (2017)	-84.2	15	24	-88	6.4	22
Chen et al. (2024)-1	9.12	3.41	158	11.99	5.21	160
Chen et al. (2024)-2	9.12	3.41	158	9.34	3.45	154
He et al. (2024a)	2.92	3.12	13	9.33	7.1	13
He et al. (2024b)	5.45	5.82	38	7.03	5.43	38
Krause-Sorio et al. (2024)	6.8	4.4	26	6.2	2.8	23
Lee et al. (2019)	0.5	0.85	14	1.56	1.03	16
Liang et al. (2020)-1	7.9	10.4	15	4.2	5.3	16
Liang et al. (2020)-2	7.9	10.4	15	4	4.8	14
Luo et al. (2023)	38.85	4.81	116	42.34	4.26	110
Moon et al. (2020)	3.1	5	8	1.7	4.3	9
Solianik et al. (2021)	3.9	2.2	15	5.5	2.5	15
Wang et al. (2010)	1.53	1.36	16	1.92	1.68	13
Wu et al. (2017)	48.27	7.87	60	51.9	8.68	60
Ying et al. (2019)	53.36	4.24	37	59.67	4.53	37

## Sheet: Subjective Well-Being
Study	TCEs group			Control group
	Mean	SD	Sample size (n)	Mean	SD	Sample size (n)
Cai et al. (2023)	58	13.18	15	64.95	11.19	12
Lee et al. (2019)	56.93	6.9	14	46.69	4.16	16
Tsang et al. (2006)	60.81	13.89	48	42.85	4.72	34
Wang et al. (2023)	42.3	5.46	40	31.65	9.52	40

## Sheet: General Self-Efficacy
Study	TCEs group			Control group
	Mean	SD	Sample size (n)	Mean	SD	Sample size (n)
Su et al. (2021)	3.03	0.75	30	2.6	0.78	29
Tousignant et al. (2012)	29.8	5.8	43	29.9	5.1	46
Tsang et al. (2006)	25.17	7.28	48	15.79	4.26	34
Tsang et al. (2013)	20.9	6.41	20	17.47	7.3	17

## Sheet: Self-Esteem
Study	TCEs group			Control group
	Mean	SD	Sample size (n)	Mean	SD	Sample size (n)
Chan et al. (2017)	19.1	3.7	24	18.6	4.1	22
Kutner et al. (1997)-1	8.2	2.1	51	8	2.4	40
Kutner et al. (1997)-2	8.2	2.1	51	8.2	1.9	39
Tsang et al. (2013)	13.35	2.16	20	11.41	1.87	17
Xiao et al. (2023)	30.9	4.2	28	25.1	2.35	28

## Sheet: Subgroup analysis of depression
Subgroup analysis of depression by exercise type
Study	TCEs group			Control group
	Mean	SD	Sample size (n)	Mean	SD	Sample size (n)
1.1.1 Baduanjin
Carcelén-Fraile et al. (2022)	7.7	3.23	57	10.07	3.16	60
Chen et al. (2024)-1	9.16	3.55	158	10.42	4.15	160
Chen et al. (2024)-2	9.16	3.55	158	9.27	3.71	154
Jing et al. (2018)	5.74	2.34	39	5.65	1.61	40
Lee et al. (2019)	6.64	3.52	14	11.31	2.8	16
Roswiyani et al. (2019)-1	7.84	6.9	67	10.92	11.1	65
Roswiyani et al. (2019)-2	7.84	6.9	67	8.17	7.83	63
Tsang et al. (2003)	6.13	4.14	24	5.16	4.14	26
Tsang et al. (2006)	3.19	2.12	48	6.15	1.46	34
Tsang et al. (2013)	7.52	4.18	21	10.29	3.65	17
1.1.2 Tai chi
Chan et al. (2017)	-80.7	15.3	24	-84.7	8.1	22
Cheng et al. (2012)-1	7.75	2.83	12	9.17	2.76	12
Cheng et al. (2012)-2	7.75	2.83	12	5.17	4.57	12
Chou et al. (2004)	15.3	9.8	7	39.1	9.7	7
Ge et al. (2021)	3.84	3.6	32	9.97	6.8	33
He et al. (2024a)	2.46	4.63	13	9.67	7.95	13
He et al. (2024b)	6.73	6.57	38	8.18	6.45	38
Hsu et al. (2016)	3.76	3.65	30	7.76	5.15	30
Huang et al. (2019)	2.44	1.04	36	5.37	1.89	38
Huang et al. (2025)	6.83	2.81	120	7.92	4.15	120
Irwin et al. (2014)-1	5.8	3.3	48	8.4	7.5	25
Irwin et al. (2014)-2	5.8	3.3	48	4.8	3	50
Kerkez et al. (2024)	4.84	1.72	58	7.71	2.19	56
Kilpatrick et al. (2022)	9.7	6.6	21	12.9	7.3	19
Krause-Sorio et al. (2024)	8.5	5.9	26	9.9	4.5	23
Lam et al. (2012)	0.12	0.5	92	0.16	0.6	169
Liang et al. (2020)-1	8.8	8.4	15	6.2	4.8	16
Liang et al. (2020)-2	8.8	8.4	15	9.4	8.8	14
Liu et al. (2018)	4.7	3.9	30	12.4	3.38	30
Luo et al. (2023)	47.35	5.78	116	52.08	4.18	110
Ma et al. (2018)	7.45	5.04	55	9.16	4.42	58
Noradechanunt et al. (2017)-1	4.8	2.5	9	5.2	5.6	11
Noradechanunt et al. (2017)-2	4.8	2.5	9	5.9	5.7	13
Qiu et al. (2024)	14.98	3.37	100	23.6	2.8	100
Redwine et al. (2020)-1	6.1	5	18	7	6	18
Redwine et al. (2020)-2	6.1	5	18	8.6	6	15
Solianik et al. (2021)	3	2.4	15	4.4	4	15
Taylor-Piliae et al. (2014)-1	14	9.6	53	13.6	10.2	48
Taylor-Piliae et al. (2014)-2	14	9.6	53	11.4	9.6	44
Wang et al. (2010)	0.73	0.8	16	1.17	1.53	13
1.1.3 Liuzijue
Martínez et al. (2014)	1.2	1.5	29	1.8	1.9	25
Moon et al. (2020)	3	2.8	8	2	2.8	9
Subgroup analysis of depression by exercise mode
Study	TCEs group			Control group
	Mean	SD	Sample size (n)	Mean	SD	Sample size (n)
1.2.1 exercise class
Carcelén-Fraile et al. (2022)	7.7	3.23	57	10.07	3.16	60
Cheng et al. (2012)-1	7.75	2.83	12	9.17	2.76	12
Cheng et al. (2012)-2	7.75	2.83	12	5.17	4.57	12
Chou et al. (2004)	15.3	9.8	7	39.1	9.7	7
Ge et al. (2021)	3.84	3.6	32	9.97	6.8	33
He et al. (2024a)	2.46	4.63	13	9.67	7.95	13
He et al. (2024b)	6.73	6.57	38	8.18	6.45	38
Hsu et al. (2016)	3.76	3.65	30	7.76	5.15	30
Huang et al. (2019)	2.44	1.04	36	5.37	1.89	38
Huang et al. (2025)	6.83	2.81	120	7.92	4.15	120
Irwin et al. (2014)-1	5.8	3.3	48	8.4	7.5	25
Irwin et al. (2014)-2	5.8	3.3	48	4.8	3	50
Jing et al. (2018)	5.74	2.34	39	5.65	1.61	40
Kerkez et al. (2024)	4.84	1.72	58	7.71	2.19	56
Lam et al. (2012)	0.12	0.5	92	0.16	0.6	169
Lee et al. (2019)	6.64	3.52	14	11.31	2.8	16
Liu et al. (2018)	4.7	3.9	30	12.4	3.38	30
Martínez et al. (2014)	1.2	1.5	29	1.8	1.9	25
Qiu et al. (2024)	14.98	3.37	100	23.6	2.8	100
Roswiyani et al. (2019)-1	7.84	6.9	67	10.92	11.1	65
Roswiyani et al. (2019)-2	7.84	6.9	67	8.17	7.83	63
Solianik et al. (2021)	3	2.4	15	4.4	4	15
Taylor-Piliae et al. (2014)-1	14	9.6	53	13.6	10.2	48
Taylor-Piliae et al. (2014)-2	14	9.6	53	11.4	9.6	44
Tsang et al. (2003)	6.13	4.14	24	5.16	4.14	26
Tsang et al. (2013)	7.52	4.18	21	10.29	3.65	17
Wang et al. (2010)	0.73	0.8	16	1.17	1.53	13
1.2.2 self-practice
Chen et al. (2024)-1	9.16	3.55	158	10.42	4.15	160
Chen et al. (2024)-2	9.16	3.55	158	9.27	3.71	154
Liang et al. (2020)-1	8.8	8.4	15	6.2	4.8	16
Liang et al. (2020)-2	8.8	8.4	15	9.4	8.8	14
Luo et al. (2023)	47.35	5.78	116	52.08	4.18	110
1.2.3 exercise class and self-practice
Chan et al. (2017)	-80.7	15.3	24	-84.7	8.1	22
Kilpatrick et al. (2022)	9.7	6.6	21	12.9	7.3	19
Krause-Sorio et al. (2024)	8.5	5.9	26	9.9	4.5	23
Ma et al. (2018)	7.45	5.04	55	9.16	4.42	58
Moon et al. (2020)	3	2.8	8	2	2.8	9
Noradechanunt et al. (2017)-1	4.8	2.5	9	5.2	5.6	11
Noradechanunt et al. (2017)-2	4.8	2.5	9	5.9	5.7	13
Redwine et al. (2020)-1	6.1	5	18	7	6	18
Redwine et al. (2020)-2	6.1	5	18	8.6	6	15
Tsang et al. (2006)	3.19	2.12	48	6.15	1.46	34
Subgroup analysis of depression by session duration
Study	TCEs group			Control group
	Mean	SD	Sample size (n)	Mean	SD	Sample size (n)
1.3.1 5-20 min/session
Huang et al. (2019)	2.44	1.04	36	5.37	1.89	38
Liang et al. (2020)-1	8.8	8.4	15	6.2	4.8	16
Liang et al. (2020)-2	8.8	8.4	15	9.4	8.8	14
1.3.2 30-50 min/session
Chen et al. (2024)-1	9.16	3.55	158	10.42	4.15	160
Chen et al. (2024)-2	9.16	3.55	158	9.27	3.71	154
Chou et al. (2004)	15.3	9.8	7	39.1	9.7	7
Hsu et al. (2016)	3.76	3.65	30	7.76	5.15	30
Kerkez et al. (2024)	4.84	1.72	58	7.71	2.19	56
Lam et al. (2012)	0.12	0.5	92	0.16	0.6	169
Luo et al. (2023)	47.35	5.78	116	52.08	4.18	110
Tsang et al. (2013)	7.52	4.18	21	10.29	3.65	17
Wang et al. (2010)	0.73	0.8	16	1.17	1.53	13
1.3.3 ≥60 min/session
Carcelén-Fraile et al. (2022)	7.7	3.23	57	10.07	3.16	60
Cheng et al. (2012)-1	7.75	2.83	12	9.17	2.76	12
Cheng et al. (2012)-2	7.75	2.83	12	5.17	4.57	12
Ge et al. (2021)	3.84	3.6	32	9.97	6.8	33
He et al. (2024a)	2.46	4.63	13	9.67	7.95	13
He et al. (2024b)	6.73	6.57	38	8.18	6.45	38
Huang et al. (2025)	6.83	2.81	120	7.92	4.15	120
Irwin et al. (2014)-1	5.8	3.3	48	8.4	7.5	25
Irwin et al. (2014)-2	5.8	3.3	48	4.8	3	50
Jing et al. (2018)	5.74	2.34	39	5.65	1.61	40
Liu et al. (2018)	4.7	3.9	30	12.4	3.38	30
Martínez et al. (2014)	1.2	1.5	29	1.8	1.9	25
Roswiyani et al. (2019)-1	7.84	6.9	67	10.92	11.1	65
Roswiyani et al. (2019)-2	7.84	6.9	67	8.17	7.83	63
Solianik et al. (2021)	3	2.4	15	4.4	4	15
Taylor-Piliae et al. (2014)-1	14	9.6	53	13.6	10.2	48
Taylor-Piliae et al. (2014)-2	14	9.6	53	11.4	9.6	44
Tsang et al. (2003)	6.13	4.14	24	5.16	4.14	26
Subgroup analysis of depression by intervention frequency
Study	TCEs group			Control group
	Mean	SD	Sample size (n)	Mean	SD	Sample size (n)
1.4.1 <3 times/week
Chan et al. (2017)	-80.7	15.3	24	-84.7	8.1	22
Jing et al. (2018)	5.74	2.34	39	5.65	1.61	40
Lee et al. (2019)	6.64	3.52	14	11.31	2.8	16
Martínez et al. (2014)	1.2	1.5	29	1.8	1.9	25
Qiu et al. (2024)	14.98	3.37	100	23.6	2.8	100
Roswiyani et al. (2019)-1	7.84	6.9	67	10.92	11.1	65
Roswiyani et al. (2019)-2	7.84	6.9	67	8.17	7.83	63
Solianik et al. (2021)	3	2.4	15	4.4	4	15
Tsang et al. (2003)	6.13	4.14	24	5.16	4.14	26
Wang et al. (2010)	0.73	0.8	16	1.17	1.53	13
1.4.2 3-5 times/week
Cheng et al. (2012)-1	7.75	2.83	12	9.17	2.76	12
Cheng et al. (2012)-2	7.75	2.83	12	5.17	4.57	12
Chou et al. (2004)	15.3	9.8	7	39.1	9.7	7
Ge et al. (2021)	3.84	3.6	32	9.97	6.8	33
He et al. (2024a)	2.46	4.63	13	9.67	7.95	13
He et al. (2024b)	6.73	6.57	38	8.18	6.45	38
Hsu et al. (2016)	3.76	3.65	30	7.76	5.15	30
Huang et al. (2019)	2.44	1.04	36	5.37	1.89	38
Huang et al. (2025)	6.83	2.81	120	7.92	4.15	120
Irwin et al. (2014)-1	5.8	3.3	48	8.4	7.5	25
Irwin et al. (2014)-2	5.8	3.3	48	4.8	3	50
Kerkez et al. (2024)	4.84	1.72	58	7.71	2.19	56
Lam et al. (2012)	0.12	0.5	92	0.16	0.6	169
Liu et al. (2018)	4.7	3.9	30	12.4	3.38	30
Luo et al. (2023)	47.35	5.78	116	52.08	4.18	110
Taylor-Piliae et al. (2014)-1	14	9.6	53	13.6	10.2	48
Taylor-Piliae et al. (2014)-2	14	9.6	53	11.4	9.6	44
Tsang et al. (2013)	7.52	4.18	21	10.29	3.65	17
1.4.3 >7 times/week
Chen et al. (2024)-1	9.16	3.55	158	10.42	4.15	160
Chen et al. (2024)-2	9.16	3.55	158	9.27	3.71	154
Liang et al. (2020)-1	8.8	8.4	15	6.2	4.8	16
Liang et al. (2020)-2	8.8	8.4	15	9.4	8.8	14
Subgroup analysis of depression by intervention duration
Study	TCEs group			Control group
	Mean	SD	Sample size (n)	Mean	SD	Sample size (n)
1.5.1 short term (<12 weeks)
Ge et al. (2021)	3.84	3.6	32	9.97	6.8	33
He et al. (2024a)	2.46	4.63	13	9.67	7.95	13
He et al. (2024b)	6.73	6.57	38	8.18	6.45	38
Kerkez et al. (2024)	4.84	1.72	58	7.71	2.19	56
Liang et al. (2020)-1	8.8	8.4	15	6.2	4.8	16
Liang et al. (2020)-2	8.8	8.4	15	9.4	8.8	14
Martínez et al. (2014)	1.2	1.5	29	1.8	1.9	25
Roswiyani et al. (2019)-1	7.84	6.9	67	10.92	11.1	65
Roswiyani et al. (2019)-2	7.84	6.9	67	8.17	7.83	63
Solianik et al. (2021)	3	2.4	15	4.4	4	15
1.5.2 medium term (≥12 to <24 weeks)
Carcelén-Fraile et al. (2022)	7.7	3.23	57	10.07	3.16	60
Chan et al. (2017)	-80.7	15.3	24	-84.7	8.1	22
Cheng et al. (2012)-1	7.75	2.83	12	9.17	2.76	12
Cheng et al. (2012)-2	7.75	2.83	12	5.17	4.57	12
Chou et al. (2004)	15.3	9.8	7	39.1	9.7	7
Huang et al. (2025)	6.83	2.81	120	7.92	4.15	120
Irwin et al. (2014)-1	5.8	3.3	48	8.4	7.5	25
Irwin et al. (2014)-2	5.8	3.3	48	4.8	3	50
Jing et al. (2018)	5.74	2.34	39	5.65	1.61	40
Kilpatrick et al. (2022)	9.7	6.6	21	12.9	7.3	19
Krause-Sorio et al. (2024)	8.5	5.9	26	9.9	4.5	23
Lee et al. (2019)	6.64	3.52	14	11.31	2.8	16
Moon et al. (2020)	3	2.8	8	2	2.8	9
Noradechanunt et al. (2017)-1	4.8	2.5	9	5.2	5.6	11
Noradechanunt et al. (2017)-2	4.8	2.5	9	5.9	5.7	13
Redwine et al. (2020)-1	6.1	5	18	7	6	18
Redwine et al. (2020)-2	6.1	5	18	8.6	6	15
Taylor-Piliae et al. (2014)-1	14	9.6	53	13.6	10.2	48
Taylor-Piliae et al. (2014)-2	14	9.6	53	11.4	9.6	44
Tsang et al. (2003)	6.13	4.14	24	5.16	4.14	26
Tsang et al. (2006)	3.19	2.12	48	6.15	1.46	34
Tsang et al. (2013)	7.52	4.18	21	10.29	3.65	17
Wang et al. (2010)	0.73	0.8	16	1.17	1.53	13
1.5.3 long term (≥ 24 weeks)
Chen et al. (2024)-1	9.16	3.55	158	10.42	4.15	160
Chen et al. (2024)-2	9.16	3.55	158	9.27	3.71	154
Hsu et al. (2016)	3.76	3.65	30	7.76	5.15	30
Huang et al. (2019)	2.44	1.04	36	5.37	1.89	38
Lam et al. (2012)	0.12	0.5	92	0.16	0.6	169
Liu et al. (2018)	4.7	3.9	30	12.4	3.38	30
Luo et al. (2023)	47.35	5.78	116	52.08	4.18	110
Ma et al. (2018)	7.45	5.04	55	9.16	4.42	58
Qiu et al. (2024)	14.98	3.37	100	23.6	2.8	100
Subgroup analysis of depression by control condition
Study	TCEs group			Control group
	Mean	SD	Sample size (n)	Mean	SD	Sample size (n)
1.6.1 active
Cheng et al. (2012)-2	7.75	2.83	12	5.17	4.57	12
He et al. (2024b)	6.73	6.57	38	8.18	6.45	38
Huang et al. (2025)	6.83	2.81	120	7.92	4.15	120
Irwin et al. (2014)-2	5.8	3.3	48	4.8	3	50
Jing et al. (2018)	5.74	2.34	39	5.65	1.61	40
Kilpatrick et al. (2022)	9.7	6.6	21	12.9	7.3	19
Krause-Sorio et al. (2024)	8.5	5.9	26	9.9	4.5	23
Lam et al. (2012)	0.12	0.5	92	0.16	0.6	169
Lee et al. (2019)	6.64	3.52	14	11.31	2.8	16
Liang et al. (2020)-1	8.8	8.4	15	6.2	4.8	16
Liang et al. (2020)-2	8.8	8.4	15	9.4	8.8	14
Luo et al. (2023)	47.35	5.78	116	52.08	4.18	110
Noradechanunt et al. (2017)-1	4.8	2.5	9	5.2	5.6	11
Noradechanunt et al. (2017)-2	4.8	2.5	9	5.9	5.7	13
Redwine et al. (2020)-2	6.1	5	18	8.6	6	15
Roswiyani et al. (2019)-2	7.84	6.9	67	8.17	7.83	63
Taylor-Piliae et al. (2014)-2	14	9.6	53	11.4	9.6	44
1.6.2 non-active
Carcelén-Fraile et al. (2022)	7.7	3.23	57	10.07	3.16	60
Chan et al. (2017)	-80.7	15.3	24	-84.7	8.1	22
Chen et al. (2024)-1	9.16	3.55	158	10.42	4.15	160
Chen et al. (2024)-2	9.16	3.55	158	9.27	3.71	154
Cheng et al. (2012)-1	7.75	2.83	12	9.17	2.76	12
Chou et al. (2004)	15.3	9.8	7	39.1	9.7	7
Ge et al. (2021)	3.84	3.6	32	9.97	6.8	33
He et al. (2024a)	2.46	4.63	13	9.67	7.95	13
Hsu et al. (2016)	3.76	3.65	30	7.76	5.15	30
Huang et al. (2019)	2.44	1.04	36	5.37	1.89	38
Irwin et al. (2014)-1	5.8	3.3	48	8.4	7.5	25
Kerkez et al. (2024)	4.84	1.72	58	7.71	2.19	56
Liu et al. (2018)	4.7	3.9	30	12.4	3.38	30
Ma et al. (2018)	7.45	5.04	55	9.16	4.42	58
Martínez et al. (2014)	1.2	1.5	29	1.8	1.9	25
Moon et al. (2020)	3	2.8	8	2	2.8	9
Qiu et al. (2024)	14.98	3.37	100	23.6	2.8	100
Redwine et al. (2020)-1	6.1	5	18	7	6	18
Roswiyani et al. (2019)-1	7.84	6.9	67	10.92	11.1	65
Solianik et al. (2021)	3	2.4	15	4.4	4	15
Taylor-Piliae et al. (2014)-1	14	9.6	53	13.6	10.2	48
Tsang et al. (2003)	6.13	4.14	24	5.16	4.14	26
Tsang et al. (2006)	3.19	2.12	48	6.15	1.46	34
Tsang et al. (2013)	7.52	4.18	21	10.29	3.65	17
Wang et al. (2010)	0.73	0.8	16	1.17	1.53	13

## Sheet: Subgroup analysis of anxiety
Subgroup analysis of anxiety by exercise type
Study	TCEs group			Control group
	Mean	SD	Sample size (n)	Mean	SD	Sample size (n)
1.1.1 Baduanjin
Carcelén-Fraile et al. (2022)	5.68	3.53	57	8.83	4.83	60
Chen et al. (2024)-1	9.12	3.41	158	11.99	5.21	160
Chen et al. (2024)-2	9.12	3.41	158	9.34	3.45	154
Lee et al. (2019)	0.5	0.85	14	1.56	1.03	16
Wu et al. (2017)	48.27	7.87	60	51.9	8.68	60
Ying et al. (2019)	53.36	4.24	37	59.67	4.53	37
1.1.2 Tai chi
Chan et al. (2017)	-84.2	15	24	-88	6.4	22
He et al. (2024a)	2.92	3.12	13	9.33	7.1	13
He et al. (2024b)	5.45	5.82	38	7.03	5.43	38
Krause-Sorio et al. (2024)	6.8	4.4	26	6.2	2.8	23
Liang et al. (2020)-1	7.9	10.4	15	4.2	5.3	16
Liang et al. (2020)-2	7.9	10.4	15	4	4.8	14
Luo et al. (2023)	38.85	4.81	116	42.34	4.26	110
Solianik et al. (2021)	3.9	2.2	15	5.5	2.5	15
Wang et al. (2010)	1.53	1.36	16	1.92	1.68	13
1.1.3 Liuzijue
Moon et al. (2020)	3.1	5	8	1.7	4.3	9
Subgroup analysis of anxiety by exercise mode
Study	TCEs group			Control group
	Mean	SD	Sample size (n)	Mean	SD	Sample size (n)
1.2.1 exercise class
Carcelén-Fraile et al. (2022)	5.68	3.53	57	8.83	4.83	60
He et al. (2024a)	2.92	3.12	13	9.33	7.1	13
He et al. (2024b)	5.45	5.82	38	7.03	5.43	38
Lee et al. (2019)	0.5	0.85	14	1.56	1.03	16
Solianik et al. (2021)	3.9	2.2	15	5.5	2.5	15
Wang et al. (2010)	1.53	1.36	16	1.92	1.68	13
Wu et al. (2017)	48.27	7.87	60	51.9	8.68	60
Ying et al. (2019)	53.36	4.24	37	59.67	4.53	37
1.2.2 self-practice
Chen et al. (2024)-1	9.12	3.41	158	11.99	5.21	160
Chen et al. (2024)-2	9.12	3.41	158	9.34	3.45	154
Liang et al. (2020)-1	7.9	10.4	15	4.2	5.3	16
Liang et al. (2020)-2	7.9	10.4	15	4	4.8	14
Luo et al. (2023)	38.85	4.81	116	42.34	4.26	110
1.2.3 exercise class and self-practice
Chan et al. (2017)	-84.2	15	24	-88	6.4	22
Krause-Sorio et al. (2024)	6.8	4.4	26	6.2	2.8	23
Moon et al. (2020)	3.1	5	8	1.7	4.3	9
Subgroup analysis of anxiety by session duration
Study	TCEs group			Control group
	Mean	SD	Sample size (n)	Mean	SD	Sample size (n)
1.3.1 5-20 min/session
Liang et al. (2020)-1	7.9	10.4	15	4.2	5.3	16
Liang et al. (2020)-2	7.9	10.4	15	4	4.8	14
1.3.2 30-50 min/session
Chen et al. (2024)-1	9.12	3.41	158	11.99	5.21	160
Chen et al. (2024)-2	9.12	3.41	158	9.34	3.45	154
Luo et al. (2023)	38.85	4.81	116	42.34	4.26	110
Wang et al. (2010)	1.53	1.36	16	1.92	1.68	13
1.3.3 ≥60 min/session
Carcelén-Fraile et al. (2022)	5.68	3.53	57	8.83	4.83	60
He et al. (2024a)	2.92	3.12	13	9.33	7.1	13
He et al. (2024b)	5.45	5.82	38	7.03	5.43	38
Solianik et al. (2021)	3.9	2.2	15	5.5	2.5	15
Ying et al. (2019)	53.36	4.24	37	59.67	4.53	37
Subgroup analysis of anxiety by intervention frequency
Study	TCEs group			Control group
	Mean	SD	Sample size (n)	Mean	SD	Sample size (n)
1.4.1 <3 times/week
Carcelén-Fraile et al. (2022)	5.68	3.53	57	8.83	4.83	60
Lee et al. (2019)	0.5	0.85	14	1.56	1.03	16
Solianik et al. (2021)	3.9	2.2	15	5.5	2.5	15
Wang et al. (2010)	1.53	1.36	16	1.92	1.68	13
1.4.2 3-5 times/week
He et al. (2024a)	2.92	3.12	13	9.33	7.1	13
He et al. (2024b)	5.45	5.82	38	7.03	5.43	38
Luo et al. (2023)	38.85	4.81	116	42.34	4.26	110
Ying et al. (2019)	53.36	4.24	37	59.67	4.53	37
1.4.3 >7 times/week
Chen et al. (2024)-1	9.12	3.41	158	11.99	5.21	160
Chen et al. (2024)-2	9.12	3.41	158	9.34	3.45	154
Liang et al. (2020)-1	7.9	10.4	15	4.2	5.3	16
Liang et al. (2020)-2	7.9	10.4	15	4	4.8	14
Wu et al. (2017)	48.27	7.87	60	51.9	8.68	60
Subgroup analysis of anxiety by intervention duration
Study	TCEs group			Control group
	Mean	SD	Sample size (n)	Mean	SD	Sample size (n)
1.5.1 short term (<12 weeks)
He et al. (2024a)	2.92	3.12	13	9.33	7.1	13
He et al. (2024b)	5.45	5.82	38	7.03	5.43	38
Liang et al. (2020)-1	7.9	10.4	15	4.2	5.3	16
Liang et al. (2020)-2	7.9	10.4	15	4	4.8	14
Solianik et al. (2021)	3.9	2.2	15	5.5	2.5	15
Wu et al. (2017)	48.27	7.87	60	51.9	8.68	60
1.5.2 medium term (≥12 to <24 weeks)
Carcelén-Fraile et al. (2022)	5.68	3.53	57	8.83	4.83	60
Chan et al. (2017)	-84.2	15	24	-88	6.4	22
Krause-Sorio et al. (2024)	6.8	4.4	26	6.2	2.8	23
Lee et al. (2019)	0.5	0.85	14	1.56	1.03	16
Moon et al. (2020)	3.1	5	8	1.7	4.3	9
Wang et al. (2010)	1.53	1.36	16	1.92	1.68	13
Ying et al. (2019)	53.36	4.24	37	59.67	4.53	37
1.5.3 long term (≥ 24 weeks)
Chen et al. (2024)-1	9.12	3.41	158	11.99	5.21	160
Chen et al. (2024)-2	9.12	3.41	158	9.34	3.45	154
Luo et al. (2023)	38.85	4.81	116	42.34	4.26	110
Subgroup analysis of anxiety by control condition
Study	TCEs group			Control group
	Mean	SD	Sample size (n)	Mean	SD	Sample size (n)
1.6.1 active
He et al. (2024b)	5.45	5.82	38	7.03	5.43	38
Krause-Sorio et al. (2024)	6.8	4.4	26	6.2	2.8	23
Lee et al. (2019)	0.5	0.85	14	1.56	1.03	16
Liang et al. (2020)-1	7.9	10.4	15	4.2	5.3	16
Liang et al. (2020)-2	7.9	10.4	15	4	4.8	14
Luo et al. (2023)	38.85	4.81	116	42.34	4.26	110
Ying et al. (2019)	53.36	4.24	37	59.67	4.53	37
1.6.2 non-active
Carcelén-Fraile et al. (2022)	5.68	3.53	57	8.83	4.83	60
Chan et al. (2017)	-84.2	15	24	-88	6.4	22
Chen et al. (2024)-1	9.12	3.41	158	11.99	5.21	160
Chen et al. (2024)-2	9.12	3.41	158	9.34	3.45	154
He et al. (2024a)	2.92	3.12	13	9.33	7.1	13
Moon et al. (2020)	3.1	5	8	1.7	4.3	9
Solianik et al. (2021)	3.9	2.2	15	5.5	2.5	15
Wang et al. (2010)	1.53	1.36	16	1.92	1.68	13
Wu et al. (2017)	48.27	7.87	60	51.9	8.68	60
